# Supplementary material for: Contemporary Use of Sodium Glucose Co-Transporter 2 Inhibitors in Hospitalized Heart Failure Patients: A “Real-World” Experience
Source: J Clin Med. 2024 Jun 18;13(12):3562. doi: 10.3390/jcm13123562 (PMC11204975; doi:10.3390/jcm13123562)
Supplement: Supplementary file 1 [file jcm-13-03562-s001.zip]

Archive with 1 entries (1 files):
- jcm-3028021-supplementary.pdf
